# Supplementary material for: Lipopolyplex-Mediated Co-Delivery of Doxorubicin and FAK siRNA to Enhance Therapeutic Efficiency of Treating Colorectal Cancer
Source: Pharmaceutics. 2023 Feb 10;15(2):596. doi: 10.3390/pharmaceutics15020596 (PMC9968081; doi:10.3390/pharmaceutics15020596)
Supplement: Supplementary file 1 [file pharmaceutics-15-00596-s001.zip]

Archive with 1 entries (1 files):
- pharmaceutics-2134079-supplementary.pdf
